# Supplementary material for: An Evaluation of Healthy Hydration Recommendations for 93 Countries with Sugary Beverage Tax Legislation Globally, 2000–2023
Source: Nutrients. 2024 Jul 13;16(14):2264. doi: 10.3390/nu16142264 (PMC11279664; doi:10.3390/nu16142264)
Supplement: Supplementary file 1 [file nutrients-16-02264-s001.zip]

Archive with 1 entries (1 files):
- nutrients-3060040-supplementary.pdf
